# Supplementary material for: Meta-Analysis Identifies NF-κB as a Therapeutic Target in Renal Cancer
Source: PLoS One. 2013 Oct 7;8(10):e76746. doi: 10.1371/journal.pone.0076746 (PMC3792024; doi:10.1371/journal.pone.0076746)
Supplement: Table S1 — Datasets used in this study. (XLS) [file pone.0076746.s003.xls]

## Sheet: Sheet1
Datasets Used in This Study
Study	PMID	GEO/ArrayExpress accession number	Platform	Number of samples
Cifola	18194544	E-TABM-282	U133 Plus 2.0	11N + 16T
Gumz	17699851	GSE6344	U133A and U133B	10N + 10T
Lenburg	14641932	GSE781	U133A and U133B	8N + 9T
Yusenko	19445733	GSE11151	U133 Plus 2.0	5N + 26T
