# Supplementary material for: Meta-Analysis Identifies NF-κB as a Therapeutic Target in Renal Cancer
Source: PLoS One. 2013 Oct 7;8(10):e76746. doi: 10.1371/journal.pone.0076746 (PMC3792024; doi:10.1371/journal.pone.0076746)
Supplement: Table S2 — List of NF-κB target genes used for meta-analysis. (XLS) [file pone.0076746.s004.xls]

## Sheet: Sheet1
List of NF-kB Target Genes
IGHG4	CD44	CD69	SLC2A5	NFKBIA	CXCL2
IGHG3	NOS2	CCR7	STAT5A	CD209	CXCL13
APOC3	SOD2	CR2	VIM	NOD2	CXCL11
FAS	FASLG	F3	IER3	CCND1	CXCL10
CD3G	IL11	HMOX1	NFKB1	KLK3	CXCL9
CD40LG	BDKRB1	TNC	BM2	IL15	CX3CL1
ENG	CSF1	IFNB1	BCL2A1	NR4A2	SERPINA3
ICAM1	CSF2	IL13	CCL15	PSMA2	SAA1
TPMT	CSF3	IL15RA	CD83	FTH1	SAA2
IL2RA	GSTP1	IRF1	CD74	IRG1	SAA3
SELE	NQO1	IRF2	ELF3	PDGFD	MMP3
TP53	OPRM1	LTB	TGM2	POLK	MMP13
CRP	PTAFR	IRF4	DEFB4	MGMT	ADAMTS4
IL1A	PTGS2	MYC	MMP9	GADD45A	SERPINB9
IL1B	SCNN1A	NFKB2	BCL3	RELA	MMP1
IL1RN	VCAM1	PDGFB	CD80	REL	SERPINE1
CCR5	AGER	PLAU	VEGFC	IKBKB	CTSB
IL8	ALOX12B	PSMB9	PLCD1	CHUK
IL2	BCL2L1	PTX3	TNFAIP3	IKBKE
IL9	CD40	CCL2	RELB	TLR2
TAP1	TNFRSF9	CCL5	TFPI2	CCL1
TNF	IRF7	CCL11	BCL2	CCL3
LTA	CXCR5	CXCL5	S100A6	CCL19
IL6	CD48	SELP	TACR1	CCL20
