# Supplementary material for: Meta-Analysis Identifies NF-κB as a Therapeutic Target in Renal Cancer
Source: PLoS One. 2013 Oct 7;8(10):e76746. doi: 10.1371/journal.pone.0076746 (PMC3792024; doi:10.1371/journal.pone.0076746)
Supplement: Table S3 — The ccRCC NF-κB gene signature sorted by category. (XLS) [file pone.0076746.s005.xls]

## Sheet: Sheet1
The NF-кB Signature
Pro-inflammatory
CCL2	CD40	CXCL11	ICAM1	MMP9	TAP1	VIM
CCL20	CD44	CXCL13	IL15	NOD2	TGM2
CCL5	CD48	CXCL2	IL15RA	PSMB9	TFPI2
CCR5	CD69	CXCL5	IL1B	PTAFR	TLR2
CCR7	CD74	CXCL9	IL8	SERPINB9	TNC
CD209	CX3CL1	ENG	LTB	SERPINE1	VCAM1
CD3G	CXCL10	FAS	MMP1	SLC2A5	VEGFC
Cell-survival
BCL2	BCL2A1	CCND1	MYC	PDGFD	POLK	SOD2
NF-κB regulators
BCL3	IKBKB	NFKB1	NFKBIA	TNFAIP3
Interferon regulators
IRF1	IRF2	IRF7
