# Supplementary material for: Meta-Analysis Identifies NF-κB as a Therapeutic Target in Renal Cancer
Source: PLoS One. 2013 Oct 7;8(10):e76746. doi: 10.1371/journal.pone.0076746 (PMC3792024; doi:10.1371/journal.pone.0076746)
Supplement: Table S4 — Genes comprising the ccRCC IFN signature. (XLS) [file pone.0076746.s006.xls]

## Sheet: Sheet1
The Interferon Signature
AIDA	CXCL9	HOPX	MNDA	RNF135	TMEM171
AKT3	CXCR6	IFI35	MX1	RNF139	TMEM184B
APOL3	DAPP1	IFI44	MX2	RNF213	TMEM67
APOL6	DCP2	IFIH1	NAA25	RSAD2	TNFSF10
ASCC3	DDX58	IFIT1	NAMPT	S1PR1	TOR1AIP1
ATM	DDX60	IFIT2	NLRC5	SAMD9L	TOR3A
B2M	DLL1	IFIT3	NMI	SAMHD1	TRAFD1
B3GNT5	DOCK10	IL13RA1	NT5C3	SAP30	TRIM14
B4GALT5	DUSP1	IL15	OAS1	SERPINB1	TRIM21
BDNF	EHD4	IL15RA	OAS2	SERPINB9	TRIM25
BMP2	ELF1	IL18	OAS3	SLCO2A1	TRIOBP
C2	EVI2A	IL18BP	PARP12	SLCO4A1	UACA
C21orf91	FAM110C	IL33	PARP14	SLFN5	VCAN
CASP1	FAM171B	IL7	PARP8	SNX10	VMA21
CASP4	FAM26F	INPP1	PARP9	SP110	VNN1
CCL8	FAM46A	IRF1	PCDH10	STAMBPL1	WHAMM
CCRL2	FAT4	IRF7	PCDH17	STAT1	XAF1
CD274	FCHO2	ISG15	PCGF5	TAOK3	ZCCHC6
CD40	FLI1	ISG20	PELI1	TAP2	ZNFX1
CD93	FMNL2	ITGA4	PHF11	TAPBP
CFB	GBP2	JAK2	PLA2G16	TAPBPL
CITED2	GBP4	KIAA1715	PML	TCIRG1
CLDND1	GBP5	LGALS8	PSMB10	TDRD7
CLEC2D	GEM	LGALS9	PSMB8	TGFB2
CMPK2	GLCCI1	MB21D1	PSMB9	THBD
CSTA	GNB4	MCM6	PTPN22	TIPARP
CTSS	HLA-B	MEF2C	PTTG1	TLR2
CXCL10	HLA-C	MITD1	RBM43	TLR3
CXCL11	HLA-F	MLKL	RIN2	TMEM140
